# Supplementary material for: Developmental Toxicity and Stress Response Profiles of a Commercial Aloe vera Extract in Zebrafish Embryos
Source: Toxics. 2026 Apr 24;14(5):362. doi: 10.3390/toxics14050362 (PMC13210894; doi:10.3390/toxics14050362)
Supplement: Supplementary file 1 [file toxics-14-00362-s001.zip]

Archive with 1 entries (1 files):
- toxics-4226085-supplementary.pdf
